# Supplementary material for: Transcriptomic Analysis of Fish Hosts Responses to Nervous Necrosis Virus
Source: Pathogens. 2022 Feb 3;11(2):201. doi: 10.3390/pathogens11020201 (PMC8875540; doi:10.3390/pathogens11020201)
Supplement: Supplementary file 1 [file pathogens-11-00201-s001.zip]

Archive with 4 entries (4 files):
- Figure S1.jpg
- table S1_Eligible publications information .xlsx
- Table S2_Transcriptome analysis information .xlsx
- Toubanaki DK Manuscript_Dec21_SI.pdf
