# Supplementary material for: Transcriptomic Analysis of Fish Hosts Responses to Nervous Necrosis Virus
Source: Pathogens. 2022 Feb 3;11(2):201. doi: 10.3390/pathogens11020201 (PMC8875540; doi:10.3390/pathogens11020201)
Supplement: Supplementary file 1 [file pathogens-11-00201-s001.zip › table S1_Eligible publications information .xlsx]

## Sheet: table final
Table S1
Assignated number	Title	Corresponding Author	Year of publication/ acceptance	Country of Origin	Journal	Fish species	Fish development state/ Mean body weight	Nervous necrosis virus type	Infection dose	Infection type	Time post infection	Organ sample/ cell culture
1	Immunological responses of turbot (Psetta maxima) to nodavirus infection or polyriboinosinic polyribocytidylic acid (pIC) stimulation, using expressed sequence tags (ESTs) analysis and cDNA microarrays	Kyoung C. Park	2009	Canada	Fish & Shellfish Immunology	Psetta maxima (turbot)	9 g	Atlantic halibut NNV_ AH95- NorA strain	106 TCID50 ml-1 (100 μL)	intramuscular injection/ epaxial muscles, left side of the vertebrate column	3 hpi; 6 hpi; 24 hpi; 3 dpi	Head kidney
2	Transcriptome characterization and gene expression of Epinephelus spp in endoplasmic reticulum stress-related pathway during betanodavirus infection in vitro	Ming-Wei Lu & Pinwen P Chiou	2012	Taiwan	BMC Genomics	Epinephelus spp (Grouper)	N/A	Malabar grouper nervous necrosis virus (MGNNV)	multiplicity of infection (MOI) = 10	cell culture infection	6 hpi; 33 hpi	Grouper kidney cells (GK cell line)
3	Differential expression profiling of orange-spotted grouper larvae, Epinephelus coioides (Hamilton), that survived a betanodavirus outbreak	C-Y Chang	2012	Taiwan	Journal of Fish Diseases	Epinephelus coiodes (Orange spotted grouper)	Larvae (whole weight 0.5 g)	Nervous necrosis virus (RGNNV)	N/A; natural infection	natural infection	N/A; natural infection	Larvae whole
4	High-throughput sequence analysis of turbot (Scophthalmus maximus) transcriptome using 454-pyrosequencing for the discovery of antiviral immune genes.	Figueras A	2012	Spain	PLoS One	Scophthalmus maximus (Turbot)	Juveniles; 36 g	Atlantic halibut NNV_ AH95- NorA strain	107 TCID50 fish−1 (100 µL)	intramuscular injection	24 hpi; 3 dpi	Brain
5	Genomic analysis of the host response to nervous necrosis virus in Atlantic cod (Gadus morhua) brain	Aleksei Krasnov	2013	Norway	Molecular Immunology	Gadus morhua (Atlantic cod)	Juveniles; 7.6 ± 2.1 g ± SD	Atlantic halibut (Hippoglossus hippoglossus) NNV_C-06-HNV-RI97 isolate	107 TCID50 fish−1 (100 µL)	intramuscular injection/anterior dorsal region	5 dpi; 11 dpi; 25 dpi	Brain
6	Transcriptome analysis of medaka following epinecidin-1 and TH1-5 treatment of NNV infection	Jyh-Yih Chen	2014	Taiwan	Fish & Shellfish Immunology	Oryzias latipes (Medaka)	Adult	Grouper NNV_GNNV; 9508 strain	108 TCID50 ml-1 (10 µL)	injection/ anal canal (cloaca)	24 hpi	Whole fish
7	RIG-I specifically mediates group II type I IFN activation in nervous necrosis virus infected zebrafish cells	Ming-Wei Lu & Jen-Leih Wu	2015	Taiwan	Fish & Shellfish Immunology	Danio rerio (zebrafish)		Red-spotted grouper NNV (RGNNV)	multiplicities of infection (MOI) = 5	cell culture infection	6 hpi	Embryonic-derived zebrafish cells (ZF-4 cell line)
8	Transcriptome analysis of genes responding to NNV infection in Asian seabass epithelial cells	Gen Hua Yue & Sek-Man Wong	2016	Singapore	Fish & Shellfish Immunology	Asian seabass	N/A	Greasy grouper (Epinephelus tauvina) RGNNV	multiplicity of infection (MOI) = 10	infection of 1.4x107 cells ~90% cell confluency	6 hpi; 12 hpi; 24 hpi; 48 hpi	Epithelial cells (SB cell line)
9	Transcriptomic profiles of striped snakehead fish cells (SSN-1) infected with red-spotted grouper nervous necrosis virus (RGNNV) with an emphasis on apoptosis pathway	Jiagang Tu & Li Lin	2016	China	Fish & Shellfish Immunology	Channa striatus (Striped snakehead)	N/A	Red-spotted grouper NNV (RGNNV)	multiplicity of infection (MOI) = 0.01	9.0x105 SSN-1 cells ~80% cell confluency	3 hpi; 24 hpi	Striped snakehead fish cells (SSN-1 cell line)
10	Innate Cell-Mediated Cytotoxic Activity of European Sea Bass Leucocytes Against Nodavirus Infected Cells: A Functional and RNA-seq Study	Alberto Cuesta	2017	Spain	Scientific Reports	Dicentrarchus labrax (European sea bass)	Adult; 100–150 g	Nodavirus_RGNNV; strain It/411/96	HKLs infection with NNV-infected D.labrax brain (DLB-1) cells; 106 TCID50 NNV/mL	24 h co-incubation HKLs & NNV-DLB-1	4 hpi	Head-kidney leucocytes (HKLs)
11	Characterization of the Transcriptome and Gene Expression of Brain Tissue in Sevenband Grouper (Hyporthodus septemfasciatus) in Response to NNV Infection	Myung-Joo Oh	2017	Korea	Genes (mdpi)	Hyporthodus septemfasciatus (Sevenband Grouper)	20 g	Sevenband grouper NNV_SGYeosu08 isolate (RGNNV)	103.8 TCID50 NNV fish-1	intramuscular injection	3 dpi; 4 dpi	Brain
12	Characterization of microRNAs in orange-spotted grouper (Epinephelus coioides) fin cells upon red-spotted grouper nervous necrosis virus infection	Jiagang Tu & Li Lin	2017	China	Fish & Shellfish Immunology	Epinephelus coiodes (Orange spotted grouper)	N/A	Red-spotted grouper NNV (RGNNV)	Μultiplicity of infection (MOI) = 1	cell culture infection	3 hpi; 24 hpi	Grouper fin (GF-1) cell line
13	Comparative transcriptome analysis reveals the role of p53 signalling pathway during red‐spotted grouper nervous necrosis virus infection in Lateolabrax japonicus brain cells	Kuntong Jia & Meisheng Yi	2018	China	Journal of Fish Diseases	Lateolabrax japonicus (Sea perch)	N/A	Sea perch RGNNV	Multiplicity of infection (MOI) = 5	cell culture infection	48 hpi	Lateolabrax japonicus brain cells
14	Transcriptomic Profiles of Senegalese Sole Infected With Nervous Necrosis Virus Reassortants Presenting Different Degree of Virulence	Juan J. Borrego	2018	Spain	Frontiers in Immunology	Solea senegalensis (Senegalese sole)	Juveniles; 5–10 g	RGNNV/SJNNV_wt isolate (wSs160.03) & mutant strain (rSs160.03247+270)	2×105 TCID50 fish-1	intramuscular injection	48 hpi	Head kidney; eye/ Brain
15	Transcriptome profiling analysis of grouper during nervous necrosis virus persistent infection	Ming-Wei Lu	2018	Taiwan	Fish & Shellfish Immunology	Epinephelus malabaricus (Malabar grouper)	100 g	Malabar grouper nervous necrosis virus (MGNNV)	106 TCID50 NNV mL-1	bath exposure	9 dpi	Brain
16	European sea bass brain DLB-1 cell line is susceptible to nodavirus: A transcriptomic study	Alberto Cuesta	2019	Spain	Fish & Shellfish Immunology	Dicentrarchus labrax (European sea bass)		Betanodavirus_SGWak97 strain (RGNNV)	Μultiplicity of infection (MOI) = 0.1	cell culture infection	12 hpi; 3 dpi	D. labrax brain cells (DLB-1 cell line)
17	Transcriptome comparative analysis of immune tissues from asymptomatic and diseased Epinephelus moara naturally infected with nervous necrosis virus	Yongsheng Tian	2019	China	Fish & Shellfish Immunology	Epinephelus moara (Grouper)	4–5 years old/ 2.1–3.4 kg	NNV; natural infection	N/A; natural infection	natural infection	N/A; natural infection	Liver; spleen; head kidney
18	RNA-Seq analysis of European sea bass (Dicentrarchus labrax L.) infected with nodavirus reveals powerful modulation of the stress response	Beatriz Novoa	2020	Spain	Veterinary Research	Dicentrarchus labrax (European sea bass)	Juveniles; 70 g	Sea bass_475-9/99 strain (RGNNV)	106 TCID50 ml-1 (100 µL)	intramuscular injection	24 hpi; 3 dpi	Brain; head kidney
19	Potential Involvement of lncRNAs in the Modulation of the Transcriptome Response to Nodavirus Challenge in European Sea Bass (Dicentrarchus labrax L.)	Antonio Figueras	2020	Spain	Biology (mdpi)	Dicentrarchus labrax (European sea bass)	Juveniles; 70 g	Sea bass_475-9/99 strain (RGNNV)	106 TCID50 ml-1 (100 µL)	intramuscular injection	24 hpi; 3 dpi	Brain; head kidney
20	Transcriptomic analysis of red-spotted grouper nervous necrosis virus infected Asian seabass Lates calcarifer (Bloch, 1790)	Jes Kettratad & Wanchai Assavalapsakul	2020	Thailand	Aquaculture Reports	Lates calcarifer (Asian bass)	Juveniles-fingerlings; 1 g	Red spotted grouper nervous necrosis virus (RGNNV)	3.0×104 TCID50 fish-1 (20 μL)	intramuscular injection	2 dpi; 15 dpi	Head kidney
21	A multi-omic analysis of orange-spotted grouper larvae infected with nervous necrosis virus identifies increased adhesion molecules and collagen synthesis in the persistent state	Chen Zhou & Yilei Wang	2020	China	Fish & Shellfish Immunology	Epinephelus coiodes (Orange spotted grouper)	Larvae_20-day-old; ~1.5 cm; 0.06 g	Rough extract of RGNNV infected groupers	5.0×105 NNV copies mL-1	200 mL/tank for 5 d	5 dpi	Larvae whole
22	Differential immunogene expression profile of European sea bass (Dicentrarchus labrax, L.) in response to highly and low virulent NNV	M. Carmen Alonso	2020	Spain	Fish & Shellfish Immunology	Dicentrarchus labrax (European sea bass)	8 g	RGNNV virus rDl965, mutated viruses Mut247Dl965, Mut270Dl965 and Mut247+270Dl965	2×106 TCID50 fish-1	intramuscular injection	1, 3, 5, 7 dpi	Head kidney; Brain
23	Immunogene expression analysis in betanodavirus infected-Senegalese sole using an OpenArray® platform	Esther García Rosado	2021	Spain	Gene	Solea senegalensis (Senegalese sole)	Juveniles; 5–10 g	RGNNV/SJNNV_wt isolate (wSs160.03) & mutant strain (rSs160.03247+270)	2×105 TCID50 fish-1	intramuscular injection	2 dpi; 3 dpi	Head kidney; eye/ Brain
24	Transcriptome analysis reveals a complex response to the RGNNV/SJNNV reassortant Nervous Necrosis Virus strain in sea bream larvae	L. Peruzza	2021	Italy	Fish & Shellfish Immunology	Sparus aurata (gilthead sea bream)	Larvae	Reassortant betanodavirus strain (RGNNV/SJNNV)_VNNV/S.aurata/Farm1/461-1/Nov2014	107.80 - 105.45 TCID50 ml-1 (250 mL)	addition in the larvae tank	6 hpi; 12 hpi; 24 hpi; 48 hpi	Larvae whole
25	MicroRNA expression profiling of sea perch brain cells reveals the roles of microRNAs in autophagy induced by RGNNV infection	Kuntong Jia & Meisheng Yi	2021	China	Journal of Fish Diseases	Lateolabrax japonicus (Sea perch)	N/A	Sea perch RGNNV	Multiplicity of infection (MOI) = 1	cell culture infection	12hpi; 48 hpi	Lateolabrax japonicus brain cells
26
27
28
29
30
31
32
33
34
35
36
37
38
39
40
41
42
43
44
45
46
47
48
49
50
51
52
53
54
55
56
57
58
59
60
61
62
63
64
65
66
67
68
69
70
71
72
73
74
75
76
77
78
79
