# Supplementary material for: Transcriptomic Analysis of Fish Hosts Responses to Nervous Necrosis Virus
Source: Pathogens. 2022 Feb 3;11(2):201. doi: 10.3390/pathogens11020201 (PMC8875540; doi:10.3390/pathogens11020201)
Supplement: Supplementary file 1 [file pathogens-11-00201-s001.zip › Table S2_Transcriptome analysis information .xlsx]

## Sheet: Analysis platform data
Table S2
Assignated number	Title	Data Repository	Analysis Platform	Manufacturer	RNA isolation	cDNA libraries	Species	Pooling	DEG Criteria	statistical test to DEGs	Annotation, enrichment & pathway analysis methods	housekeeping (qPCR validation)
1	Immunological responses of turbot (Psetta maxima) to nodavirus infection or polyriboinosinic polyribocytidylic acid (pIC) stimulation, using expressed sequence tags (ESTs) analysis and cDNA microarrays	NI	Scophthalmus maximus cDNA microarray; ZAP Express cDNA Gigapack III Gold Cloning Kit (Stratagene)	Biotechnology Research Institute, National Research Council of Canada	FastRNA Pro Green Kit (BIO 101 Systems)	SuperScript III reverse tran scriptase (Invitrogen)	Psetta maxima (turbot)	Yes	Ratios infected/non-infected p value NI	NI	functional categories: Amigo, NCBI/ pathway analysis: DAVID	NI
2	Transcriptome characterization and gene expression of Epinephelus spp in endoplasmic reticulum stress-related pathway during betanodavirus infection in vitro	NI	Illumina HiSeq 2000; Solexa sequencing	Illumina	Trizol reagent (Invitrogen)	NI	Epinephelus spp (Grouper)	Yes	Unigenes expression in response to NNV infection comparing RPKM of unigenes in the infected versus non-infected GK cells at 6 and 33 hours post-infection;	NI	annot: Nr, Swiss-Prot, KEGG, Cluster of Orthologous Groups (COG) by blastx/ Functional: KEGG Pathway, COG, GO by Blast2GO)	β-actin
3	Differential expression profiling of orange-spotted grouper larvae, Epinephelus coioides (Hamilton), that survived a betanodavirus outbreak	NI	ZAP-cDNA Synthesis Kit & Gigapack III Gold Packaging Extract (Stratagene)	NI	TRIzol reagent (Invitrogen), DNase I (Qiagen) digestion & RNeasy Mini kit (Qiagen)	SuperScript Plus Indirect cDNA Labelling System (Invitrogen)	Epinephelus coiodes (Orange spotted grouper)	Yes	Ratios, healthy larvae with high viral content (hvh), medium viral content (hvm) and low viral content (hvl); p value ≤ 0.05	paired samples t-test	NI	18S ribosomal RNA
4	High-throughput sequence analysis of turbot (Scophthalmus maximus) transcriptome using 454-pyrosequencing for the discovery of antiviral immune genes.	SRA046015.2	454 Sequencing performed on the GS-FLX using Titanium chemistry	Roche 454 Life Sciences	TRIzol reagent (Invitrogen), DNase I (Qiagen) digestion & RNeasy Mini kit (Qiagen)	MINT cDNA synthesis kit (Evrogen, Moscow, Russia)	Scophthalmus maximus (Turbot)	Yes	NA	NA	annotation: Blastx search against the Swissprot and Metazoan RefSeqs; nonannotated sequences submitted to GenBank non-redundant (nr) database.The largest contigs submitted to Blast2GO. Compared to ESTs & nucleotide sequences of zebrafish (D. rerio) & Japanese flounder (P. olivaceus) with BLASTn algorithm.	NA
5	Genomic analysis of the host response to nervous necrosis virus in Atlantic cod (Gadus morhua) brain	NI	4 × 44k Atlantic cod oligonucleotide microarray	Agilent Technologies	EZNA Total RNA I kit (Omega Biotek) & TurboDNA-freeTM (Ambion)	Two-Colour QuickAmp Labelling Kit and Gene Expression Hybridization kit (Agilent Technologies)	Gadus morhua (Atlantic cod)	Yes	Ratios infected/non-infected p value ≤ 0.05; DEGs within the whole experiment (mean > 2-fold change, p < 0.01)	Student's t-test	annot: Nofima’s STARS pipeline/ human and zebrafish (Uniprot and Refseq) & Atlantic cod (Genbank) compared by blastx/ functions: (GO)/ pathways (KEGG)	18S rRNA
6	Transcriptome analysis of medaka following epinecidin-1 and TH1-5 treatment of NNV infection	NI	4 ´ 44-k array Customized Oryzias latipes oligo microarrays	Agilent Technologies	Trizol reagent (Invitrogen) & RNeasy mini kits (Qiagen)	Low RNA input linear amplification kit (Agilent Technologies)	Oryzias latipes (Medaka)	Yes	Ratios infected/non-infected p value ≤ 0.05; Genes expression level change of >2-fold (average ratio >2 or < 0.5) was significantly affected by the treatment	Agilent GeneSpring GX7 (Agilent Technologies)	Agilent GeneSpring GX7 (Agilent Technologies) pathway studio analysis/Gene function: GO	NI
7	RIG-I specifically mediates group II type I IFN activation in nervous necrosis virus infected zebrafish cells	Gene Expression Omnibus database (GEO); GSE57599 & GSE57600	4 ´ 44 K Agilent custom zebrafish oligo microarray; Agilent Microarray Scanner G2565CA	Agilent Technologies	TRIzol reagent (Invitrogen) & the RNeasy kit (Qiagen)	Two Color Microarray Quick Labeling kit (Agilent) (Cy3 or Cy5)	Danio rerio (zebrafish)	No	Ratios infected/non-infected p value ≤ 0.05; expression ratio -1.5< fold change>1.5 were up- or down-regulated	Student's t-test	pathway: Ingenuity Pathway Analysis (IPA)	elongation factor 1-alpha (ef1a)
8	Transcriptome analysis of genes responding to NNV infection in Asian seabass epithelial cells	SRA; PRJNA283461	Illumina HiSeq™ 2000 to produce 2´101 bp sequence reads	Illumina	Trizol (Life Technologies)	Tureseq RNA sample prep Kit (Illumina)	Asian seabass	Yes	Transcripts were DEGs if FDR < 0.05, FPKM > 4 fold change; at each t.p, infected & non inf	Trinity package RSEM	NGS QC toolkit (remove adapters, low quality & unpaired reads)/ de novo assembly platform Trinity/ Blast2GO for blast and gene ontology	elongation factor 1- alpha 1 (EF1a1)
9	Transcriptomic profiles of striped snakehead fish cells (SSN-1) infected with red-spotted grouper nervous necrosis virus (RGNNV) with an emphasis on apoptosis pathway	NI	Illumina HiSeq™ 2000 system	Illumina	RNAiso plus (Takara) & TruSeq RNA Sample Prep Kit (Illumina)	TruSeq PE Cluster kit (Illumina) fragmented to 140 bp	Channa striatus (Striped snakehead)	No	FDR (false discovery rate) < 0.05; at each t.p, infected & non inf	DESeq	NGS QC toolkit (remove adapters, low quality & unpaired reads)/ de novo assembly platform Trinity/ NCBI non-redundant protein database (NR) by BLASTX/ functional annot: SwissProt, Eukaryotic of Orthologous Groups (KOG), GO, KEGG	Beta actin
10	Innate Cell-Mediated Cytotoxic Activity of European Sea Bass Leucocytes Against Nodavirus Infected Cells: A Functional and RNA-seq Study	Gene Expression Omnibus (GEO); GSE101662	HiSeq 2000 Illumina	Illumina	TRIzol Reagent (Life Technologies) & PureLink® RNA Mini Kit (Life Technologies) with on-column DNase treatment	TruSeq Stranded mRNA LT Sample Prep Kit & TruSeq SBS Kit v3-HS, in paired end mode with the read length 2×76 bp (Illumina)	Dicentrarchus labrax (European sea bass)	No	Genes with FDR <5% were considered signifcant; CMC_DBL1 and CMC_DBL1-NNV groups were compared	DESeq2R package	Ab initio gene predictions: GeneID, Augustus, GeneMark/gene ontology enrichment analysis by ‘GOstats’	elongation factor 1-alpha (ef1a)
11	Characterization of the Transcriptome and Gene Expression of Brain Tissue in Sevenband Grouper (Hyporthodus septemfasciatus) in Response to NNV Infection	SRA; SRR5091816	Illumina HiSeq2500 system	Illumina	NI	TruSeq RNA Sample Preparation Kit (Illumina); 100 bp paired-end sequencing	Hyporthodus septemfasciatus (Sevenband Grouper)	Yes	Mock and NNV-infected brain tissue, DEGs were based on p-value < 0.05	TCC package was used for DEG analysis through the iterative DEGES/DEseq method	NGS QC toolkit (remove adapters, low quality & unpaired reads)/ de novo assembly platform Trinity/ remove redundant sequences, CD-HIT-EST/ NCBI Non-redundant (NR) by Blastx/ GO based trend test	NI
12	Characterization of microRNAs in orange-spotted grouper (Epinephelus coioides) fin cells upon red-spotted grouper nervous necrosis virus infection	NI	Illumina Hiseq 2500 platform	Illumina	RNAiso plus (Takara)	NEBNext Ultra small RNA Sample Library Prep Kit for Illumina (NEB)	Epinephelus coiodes (Orange spotted grouper)	Yes	Differential expression analysis miRNAsusing the IDEG; FDR <0.05, log2 (fold_x0002_change >1 at each t.p, infected & non inf	IDEG	Clean reads aligned with Silva, GtRNAdb, Rfam & Repbase database (Bowtie tools software), rRNA, tRNA, snRNA, snoRNA & repeats discarded/ unannotated reads mapped to zebrafish by miRDeep2/ BLAST search against zebrafish miRNAs in miRBase/miRanda & RNAhybrid/ Gene function annot: Nr (NCBI), Pfam, KOG/COG, Swiss-Prot, KEGG Ortholog, GO (Gene Ontology)/ pathways: GO & KEGG	5S rRNA gene
13	Comparative transcriptome analysis reveals the role of p53 signalling pathway during red‐spotted grouper nervous necrosis virus infection in Lateolabrax japonicus brain cells	SRA; PRJNA497762	Illumina HiSeq 4000	Illumina	TRIzol reagent (Invitrogen)	Magnetic Oligo (dT) Beads & T4 DNA ligase (Illumina)	Lateolabrax japonicus (Sea perch)	Yes	Differentially expressed FDR <0.05 p‐value <0.05, absolute value of log2 ratio >1 of infected & control groups	Web tool DESeq	De novo transcriptome by Trinity/ annot: NR (NCBI ), NT (NCBI nucleotide sequences), GO, COG, KEGG & Swiss‐Prot/ GO and KEGG pathway enrichment	β‐actin of sea perch
14	Transcriptomic Profiles of Senegalese Sole Infected With Nervous Necrosis Virus Reassortants Presenting Different Degree of Virulence	Gene Expression Omnibus (GEO); GSE101877	Illumina HiSeq™ 2000 platform	Illumina	TRI Reagent (Sigma-Aldrich) & RNeasy Mini Kit (Qiagen)	Transcriptor First Strand cDNA Synthesis Kit (Roche)	Solea senegalensis (Senegalese sole)	Yes	Groups B (fish with wSs160.03) and C (fish with rSs160.03247+270) compared to control group A (fish with L-15); Transcripts with FDR < 0.05 were considered as DEGs	Bioconductor package (including edgeR, DESeq2, and limma approaches)	Raw reads pre-processing by SeqTrimNext pipeline/mapping and assembling by script bowtie2 with reference the Senegalese sole transcriptome database SoleaDB/ functional annotation by Sma3s, AutoFact, & Full-LengtherNext/GO enrichment analysis	Ribosomal protein subunit 4 gene (rps4)
15	Transcriptome profiling analysis of grouper during nervous necrosis virus persistent infection	NI	Illumina NextSeq 500	Illumina	TRIzol reagent (Invitrogen, USA)	Illumina TruSeq Stranded mRNA HT Sample Preparation Kits	Epinephelus malabaricus (Malabar grouper)	Yes	NNV treatment group vs inactivated NNV vs control group; fold-change abs value > 1, FDR p-value l <0.001	edgeR	de novo assemby by Trinity/ NCBI SwissProt database by BLASTX/ GO analysis	Grouper Elongation factor 1 alpha (EF1a)
16	European sea bass brain DLB-1 cell line is susceptible to nodavirus: A transcriptomic study	NI	TruSeq SBS Kit v3-HS (2x76bp length) on HiSeq2000 (Illumina)	Illumina	PureLink® RNA Mini Kit (Life Technologies)	TruSeq® Stranded mRNA LT Sample Prep Kit (Illumina Inc.)	Dicentrarchus labrax (European sea bass)	Yes	Significant DEGs: Δcpm > 5 or < -5, FDR (false discovery rate) < 5% and absolute FC (fold change) > 2 or < 0.5, 12 or 72 h NNV infected vs 0 h or control	Fisher exact test	reads against DicLab assembly with STAR & quantified RSEM/enrichment analysis: Gostats/ KEGG/ Protein-protein interaction networks: STRING	Elongation factor 1-alpha (ef1a), ribosomal protein L13 alpha(l13a) and tubulin alpha (tuba)
17	Transcriptome comparative analysis of immune tissues from asymptomatic and diseased Epinephelus moara naturally infected with nervous necrosis virus	SRA; SRR8419168-8419173, SRR8987911-8987916, SRR8991368- 8991369, SRR8991386-8991387, SRR8991356-8991357	Illumina HiSeq2500 sequencing platform using 150 bp pair-end sequencing	Illumina	Trizol reagent (Invitrogen, USA)	PrimeScript™ RT reagent kit (TaKaRa)	Epinephelus moara (Grouper)	No	False discovery rate (FDR) < 0.05 and an absolute value of log2Ratio > 1 for liver, spleen & kidney of asymptomatic and sick E. moara	edgeR	de novo assembly by Trinity software/ functional anot: NCBI nonredundant protein database, Swiss-Prot, KOG, KEGG by Blastx/enrichment analyses: GO & KEGG	Actin
18	RNA-Seq analysis of European sea bass (Dicentrarchus labrax L.) infected with nodavirus reveals powerful modulation of the stress response	SRA; PRJNA589774	Illumina HiSeq 4000 technology	Illumina	Maxwell 16 LEV simply RNA tissue kit (Promega)	TruSeq RNA Sample Preparation Kit v2 (Illumina)	Dicentrarchus labrax (European sea bass)	Yes	Absolute fold change (FC) values >2 & false discovery rate (FDR) <0.05 were considered DEGs at each t.p. for brain & head kideny, infected & non inf.	Baggerley’s statistical analysis test	CLC Genomics Workbench/ annot: Blast2GO against UniProtKB/SwissProt/ functional annotation; DAVID GO enrichment and KEGG pathway analysis	18S ribosomal RNA (18S)
19	Potential Involvement of lncRNAs in the Modulation of the Transcriptome Response to Nodavirus Challenge in European Sea Bass (Dicentrarchus labrax L.)	SRA; PRJNA589774	Illumina HiSeq™ 4000 technology	Illumina	Maxwell 16 LEV simplyRNA Tissue kit (Promega)	TruSeq RNA Sample Preparation Kit v2 (Illumina)	Dicentrarchus labrax (European sea bass)	Yes	Absolute fold change (FC) values >2 & false discovery rate (FDR) <0.05 were considered DEGs at each t.p. for brain & head kideny, infected & non inf.	Baggerley’s statistical analysis test	CLC Genomics Workbench/ annot: Blast2GO against UniProtKB/SwissProt/ functional annotation; DAVID GO enrichment and KEGG pathway analysis/ Blastx for bony fish species NCBI GenBank and UniProt/Swiss-Prot databases/Coding Potential Assessment Tool (CPAT) to end with putative lncRNAs/ GO enrichment: Blast2GO/ protein–protein interaction networks: String	18S ribosomal RNA (18S)
20	Transcriptomic analysis of red-spotted grouper nervous necrosis virus infected Asian seabass Lates calcarifer (Bloch, 1790)	NI	Illumina NextSeq 500 with the High Output Reagent Cartridge v2 (150 cycles)	Illumina	Ιllustra RNAspin Mini Kit (GE HealthCare)	TruSeq™Stranded mRNA library preparation kit	Lates calcarifer (Asian bass)	No	DEG: if FDR value < 0.05 & log2-transformed fold change (log2FC) > 4	edgedR provided by Trinity	de novo assembly by Bowtie & Trinity RSEM/ function anot. by OmicsBox software by BLASTX against NCBI Non-redundant (NR)/ GO mapping and annotation (GO and Goa)/ functional enrichment: gene IDs against annotated genes of zebrafish in g:GOSt on g:Profiler	NI
21	A multi-omic analysis of orange-spotted grouper larvae infected with nervous necrosis virus identifies increased adhesion molecules and collagen synthesis in the persistent state	Gene Expression Omnibus (GEO); GSE126620	Illumina HiSeq 4000	Illumina	TRIZOL (Invitrogen)& RNAClean XP Kit (Beckman Coulter) & RNase-Free DNase I (QIAGEN)	TruSeq Stranded Ribo-Zero Total RNA Kit (Illumina, CA) & SupperScript II Reverse Transcriptase	Epinephelus coiodes (Orange spotted grouper)	Yes	Gene expression (FPKM): infected/dead, infected/ survival, control group	ANOVA using R package, p-value < 0.05	de novo assembly by Trinity/ anot: NR, NT, Pfam, GO, KOG by BLAST toolkit/ KEGG enrichment analysis	NI
22	Differential immunogene expression profile of European sea bass (Dicentrarchus labrax, L.) in response to highly and low virulent NNV	NI	56 × 46 high_x0002_performance OpenArray® chip (Thermofisher) on OpenArray® system QuantStudio 12 K Flex Real-Time PCR System (Applied System)	Thermofisher, Life Technologies	TRI Reagent (Sigma-Aldrich) & RNeasy Mini Kit (Qiagen)	High-Capacity cDNA Reverse Transcription Kit (Applied Biosystems)	Dicentrarchus labrax (European sea bass)	No	Genes with FC values < -1 (down-regulated) or >1 (up-regulated) and p < 0.05 were considered DEGs at each t.p. for low & high virulence	one-way multivariate analysis of variance (MANOVA)	ΝΙ	Ubiquitin (ubq); ribosomal protein subunit (rps4)
23	Immunogene expression analysis in betanodavirus infected-Senegalese sole using an OpenArray® platform	NI	112 × 24 high-performance OpenArray® chip (Thermofisher) on OpenArray® system QuantStudio 12K Flex Real-Time PCR System (Applied System)	Thermofisher, Life Technologies	TRI Reagent (Sigma-Aldrich) & RNeasy Mini Kit (Qiagen)	High-Capacity cDNA Reverse Transcription Kit (Applied Biosystems)	Solea senegalensis (Senegalese sole)	No	Genes with FC values < -1 (down-regulated) or >1 (up-regulated) and p < 0.05 were considered DEGs at each t.p. for low & high virulence	one-way multivariate analysis of variance (MANOVA)	ΝΙ	40S ribosomal protein S30 (rps30, rps4); Ubiquitin (ubq)
24	Transcriptome analysis reveals a complex response to the RGNNV/SJNNV reassortant Nervous Necrosis Virus strain in sea bream larvae	SRA; BioProject PRJNA690978	HighSeq 4000 (Illumina) with a single 1 × 100 bp setup using ‘Version2’ chemistry	Illumina	RNeasy Mini Kit (Qiagen)	QuantSeq 3′ mRNA-Seq Library Prep Kit FWD for Illumina (Lexogen)	Sparus aurata (gilthead sea bream)	Yes	Ratios infected (NV)/non-infected (Mo) at each t.p.; FDR p-value ≤ 0.05	edgeR/v3.26.8	low-quality reads & residual adaptors removed by BBDuk (Lexogen’s suite BBTools)/ Mapping STAR/Functional with clusterProfiler & pathview/over-representation analyses (ORA): Gene Ontologies, KEGG, Reactomes, Wiki-pathways/ Gene Set Enrichment Analysis (GSEA) for each pairwise comparison	NI
25	MicroRNA expression profiling of sea perch brain cells reveals the roles of microRNAs in autophagy induced by RGNNV infection	SRA; PRJNA688633	Illumina HiSeqTM 2,500	Illumina	TRIzol reagent (Invitrogen, USA)	NI	Lateolabrax japonicus (Sea perch)	Yes	miRNAs with fold change ≥2, p value <0.05 and Q-value ≤0.05 were differentially expressed miRNAs (DE miRNAs)	edgeR	clean tags aligned with GenBank and Rfam by blastn to discard seq matched to rRNA, tRNA, snRNA, snoRNA/aligned with reference genome by bowtie to remove those mapped to exons/ introns/repeat sequences removed by RepeatMasker/searched against miRBase/ target genes of miRNAs predicted by RNAhybrid, + svm_light, Miranda, TargetScan/ GO & KEGG pathway enrichment analysis/	U6 snRNA
NI, not informed
NA, Non applicable
